# Supplementary material for: Resistance Development of Cystic Fibrosis Respiratory Pathogens When Exposed to Fosfomycin and Tobramycin Alone and in Combination under Aerobic and Anaerobic Conditions
Source: PLoS One. 2013 Jul 25;8(7):e69763. doi: 10.1371/journal.pone.0069763 (PMC3723830; doi:10.1371/journal.pone.0069763)
Supplement: Table S5 — Fosfomycin, tobramycin and F∶T MICs of P. aeruginosa and MRSA isolates when passaged in sub-inhibitory fosfomycin, tobramycin and F∶T for 12 passages in induction of resistance experiments. (XLSX) [file pone.0069763.s005.xlsx]

## Sheet: Aerobic
		MIC (mg/L) after passage
		0			3			6			9			12
Isolate	Exposure to	Fof	Tob	F:T	Fof	Tob	F:T	Fof	Tob	F:T	Fof	Tob	F:T	Fof	Tob	F:T
PA, AY4	Fof	8	4	10	256	4	5	256	4	5	256	8	5	256	8	10
	Tob	8	4	10	256	8	5	256	4	5	256	8	10	256	8	10
	F:T	8	4	10	256	8	10	256	8	10	256	8	10	256	8	20
PA, CF35	Fof	8	4	20	128	1	10	128	1	10	128	8	20	128	8	20
	Tob	8	4	20	32	2	10	32	1	10	64	8	10	64	32	10
	F:T	8	4	20	128	1	10	128	1	10	128	8	20	128	8	20
PA, W050	Fof	4	2	10	128	0.25	2.5	128	0.5	2.5	256	1	10	256	2	10
	Tob	4	2	10	8	32	2.5	8	32	5	4	32	2.5	16	32	10
	F:T	4	2	10	8	2	2.5	128	1	5	256	8	10	256	8	10
MRSA, CFP8	Fof	2	0.5	5	256	0.25	2.5	256	0.25	1.25	256	0.25	2.5	256	0.25	1.25
	Tob	2	0.5	5	8	32	5	8	32	5	8	32	10	8	32	10
	F:T	2	0.5	5	64	32	20	64	32	5	64	32	10	128	32	10
MRSA, M6	Fof	8	0.5	2.5	128	0.5	2.5	256	0.25	1.25	256	0.25	1.25	256	0.25	1.25
	Tob	8	0.5	2.5	0.5	4	2.5	0.5	1	0.625	0.5	1	0.625	0.5	1	1.25
	F:T	8	0.5	2.5	64	1	5	128	1	5	128	0.5	5	128	1	5
MRSA, 25A	Fof	8	0.5	5	32	0.5	2.5	256	0.5	2.5	256	0.25	2.5	256	0.25	1.25
	Tob	8	0.5	5	16	2	5	8	2	5	8	1	5	8	1	2.5
	F:T	8	0.5	5	32	1	5	32	1	5	16	1	5	32	1	5

## Sheet: Anaerobic
		MIC (mg/L) after passage
		0			3			6			9			12
Isolate	Exposure to	Fof	Tob	F:T	Fof	Tob	F:T	Fof	Tob	F:T	Fof	Tob	F:T	Fof	Tob	F:T
PA, AY4	Fof	16	16	2.5	128	4	5	128	4	5	256	4	10	256	4	5
	Tob	16	16	2.5	8	32	5	4	32	2.5	4	32	5	8	32	5
	F:T	16	16	2.5	8	32	10	16	32	10	16	32	10	8	32	5
PA, CF35	Fof	16	16	20	32	32	20	32	32	20	32	32	20	32	32	20
	Tob	16	16	20	0.5	16	10	4	16	10	2	32	10	2	32	10
	F:T	16	16	20	32	32	20	32	32	20	32	32	20	32	32	20
PA, W050	Fof	4	16	10	8	32	10	8	32	10	16	32	10	16	32	10
	Tob	4	16	10	4	32	2.5	4	32	2.5	4	16	2.5	8	32	10
	F:T	4	16	10	8	16	5	8	16	5	16	16	5	16	16	5
MRSA, CFP8	Fof	1	4	2.5	32	4	5	32	4	10	32	4	10	64	4	5
	Tob	1	4	2.5	4	8	2.5	2	8	1.25	1	8	2.5	4	8	5
	F:T	1	4	2.5	32	8	5	64	8	5	64	8	5	128	8	5
MRSA, M6	Fof	2	4	1.25	16	8	5	16	8	5	8	16	0.625	64	4	2.5
	Tob	2	4	1.25	0.5	32	2.5	1	32	1.25	0.5	16	2.5	0.5	16	0.625
	F:T	2	4	1.25	32	32	2.5	16	32	2.5	8	16	2.5	128	16	2.5
MRSA, 25A	Fof	1	2	5	16	8	5	16	8	5	16	4	5	32	8	10
	Tob	1	2	5	2	16	1.25	0.5	16	0.625	2	16	1.25	4	32	0.625
	F:T	1	2	5	64	32	5	64	32	10	64	32	10	64	32	10
